# Supplementary material for: Establishing a novel colorectal cancer predictive model based on unique gut microbial single nucleotide variant markers
Source: Gut Microbes. 2021 Jan 11;13(1):1869505. doi: 10.1080/19490976.2020.1869505 (PMC7808391; doi:10.1080/19490976.2020.1869505)
Supplement: Supplemental Material [file KGMI_A_1869505_SM9827.zip]

Archive with 3 entries (2 files):
- SUPPLEMENT/
- SUPPLEMENT/Supplemental material 1.docx
- SUPPLEMENT/Supplemental material 2.xlsx
