# Supplementary material for: Establishing a novel colorectal cancer predictive model based on unique gut microbial single nucleotide variant markers
Source: Gut Microbes. 2021 Jan 11;13(1):1869505. doi: 10.1080/19490976.2020.1869505 (PMC7808391; doi:10.1080/19490976.2020.1869505)
Supplement: Supplemental Material [file KGMI_A_1869505_SM9827.zip › SUPPLEMENT/Supplemental material 2.xlsx]

## Sheet: 2A
22 SNVs profiles in discovery cohorts
	AUT_C10	AUT_C11	AUT_C12	AUT_C13	AUT_C14	AUT_C15	AUT_C16	AUT_C17	AUT_C18	AUT_C19	AUT_C1	AUT_C20	AUT_C21	AUT_C22	AUT_C23	AUT_C24	AUT_C25	AUT_C26	AUT_C27	AUT_C28	AUT_C29	AUT_C2	AUT_C30	AUT_C31	AUT_C32	AUT_C33	AUT_C34	AUT_C35	AUT_C36	AUT_C37	AUT_C38	AUT_C39	AUT_C3	AUT_C40	AUT_C41	AUT_C42	AUT_C43	AUT_C44	AUT_C45	AUT_C46	AUT_C4	AUT_C5	AUT_C6	AUT_C7	AUT_C8	AUT_C9	AUT_H10	AUT_H11	AUT_H12
Eubacterium_rectale_3264007	1	1	0	0	1	1	0	1	1	1	0	1	1	1	1	1	1	0	1	0	1	1	1	1	1	1	1	1	1	1	0	1	1	1	1	1	1	1	1	1	1	1	1	0	1	1	1	1	0
Faecalibacterium_prausnitzii_1864653	0	1	1	0	1	1	0	1	0	1	0	1	1	1	1	1	1	1	1	0	0	1	1	1	1	1	1	1	1	0	1	1	1	1	1	0	1	1	1	1	1	1	1	1	1	1	1	1	0
Eubacterium_rectale_3263995	1	1	0	0	1	1	0	1	0	1	0	1	1	0	1	1	1	0	1	0	1	1	1	1	1	1	1	1	1	0	0	1	0	1	1	1	1	1	1	1	1	1	1	0	1	1	1	1	0
Faecalibacterium_prausnitzii_99097	0	0	1	0	1	1	1	0	1	0	0	1	0	1	1	1	0	0	0	0	1	0	1	1	0	1	0	0	0	0	1	1	0	0	0	0	0	1	0	0	0	0	0	0	0	1	1	1	1
Faecalibacterium_prausnitzii_2293311	0	0	0	0	0	0	0	0	0	0	0	0	0	0	0	0	0	0	1	0	0	0	0	0	0	0	0	0	0	0	0	0	0	0	0	0	0	0	0	0	0	0	0	0	0	1	1	1	0
Faecalibacterium_prausnitzii_2293355	0	0	0	0	0	0	0	0	0	0	0	0	0	0	0	0	0	0	1	0	0	0	0	0	0	0	0	0	0	0	0	0	0	0	0	0	0	0	0	0	0	0	0	0	0	1	1	1	0
Faecalibacterium_prausnitzii_2288238	0	1	0	0	0	0	0	0	0	0	0	0	0	0	0	0	0	0	0	0	0	0	0	0	0	1	0	0	0	0	0	0	0	0	0	0	0	0	0	0	0	0	0	0	0	0	1	0	0
Faecalibacterium_prausnitzii_2288178	0	0	0	0	0	1	0	0	0	0	0	0	0	0	0	0	0	0	0	0	0	0	0	0	0	1	0	0	1	0	0	0	0	0	1	0	0	0	0	0	0	0	0	0	0	0	1	1	0
Bifidobacterium_pseudocatenulatum_629008	0	0	0	0	0	1	0	0	1	0	0	0	1	1	1	0	0	0	0	0	0	0	0	0	0	1	0	0	0	0	0	1	1	0	0	0	0	0	0	0	0	1	1	1	0	1	1	1	1
Faecalibacterium_prausnitzii_2337323	0	0	0	0	0	0	0	0	0	0	0	0	0	0	0	0	0	0	0	0	0	0	1	0	1	0	0	0	0	0	0	0	0	0	0	0	0	0	0	0	0	0	0	0	0	1	1	1	0
Eubacterium_rectale_1291171	0	0	0	0	0	1	0	0	1	0	0	0	0	1	0	0	0	1	0	0	1	0	0	0	0	0	0	0	0	0	1	0	0	0	0	0	0	0	0	0	0	0	0	0	0	0	1	0	1
Eubacterium_rectale_3264008	0	0	0	1	0	0	1	0	1	0	0	1	0	0	0	0	0	0	0	1	0	1	0	1	0	0	0	0	0	0	0	0	0	0	0	0	0	0	1	0	0	0	0	1	0	0	0	0	1
Faecalibacterium_prausnitzii_47975	0	0	0	0	1	1	0	0	0	0	0	0	0	1	0	0	0	0	1	0	0	0	1	0	1	0	0	0	0	0	0	0	0	0	0	1	0	0	0	0	0	1	0	0	1	1	1	1	0
Eubacterium_rectale_80755	0	0	0	0	0	0	0	0	0	0	0	0	0	1	0	0	0	0	0	0	0	0	0	0	0	0	0	0	0	0	0	0	0	0	0	0	0	0	0	0	0	0	0	0	0	0	0	0	0
Eubacterium_rectale_1125230	0	0	0	0	0	1	1	0	0	0	0	1	0	1	1	0	1	1	1	0	1	0	1	0	0	0	0	0	1	0	1	1	0	0	0	0	1	1	1	0	0	0	0	0	0	0	1	1	1
Eubacterium_rectale_1126075	0	1	0	1	0	1	1	0	1	0	0	1	0	1	1	0	1	1	0	1	1	0	1	1	0	1	0	0	0	1	0	0	1	0	1	0	0	1	1	0	0	1	0	1	1	1	1	1	1
Eubacterium_rectale_1123322	0	1	0	1	0	1	1	0	1	0	0	1	0	1	1	0	1	1	1	1	1	1	1	1	0	0	0	0	0	0	1	1	0	0	1	0	0	1	1	0	0	1	0	1	1	1	1	1	1
Eubacterium_rectale_1122332	0	1	0	1	0	1	1	0	1	0	0	1	0	1	1	0	1	1	1	1	1	0	1	1	0	0	0	0	0	1	1	1	0	0	1	0	0	1	1	1	0	1	0	1	0	1	1	1	1
Bacteroides_vulgatus_3416590	0	0	0	0	0	0	0	1	0	0	0	0	0	0	0	0	0	0	0	0	0	1	0	0	0	0	0	0	0	0	0	0	1	0	0	0	0	0	0	0	0	0	0	1	0	0	0	0	0
Eubacterium_rectale_2041208	0	0	0	0	0	0	0	0	1	0	0	0	0	1	0	0	0	0	0	0	0	0	1	0	0	0	0	0	0	0	0	0	0	0	0	0	0	0	0	0	0	0	0	0	0	0	1	0	0
Eubacterium_rectale_3261755	0	0	0	0	0	1	0	0	0	0	0	0	0	0	0	0	1	1	0	1	1	0	0	1	0	1	0	0	0	0	0	0	0	0	0	0	0	1	0	1	0	0	0	0	0	1	0	0	0
Faecalibacterium_prausnitzii_337396	0	0	0	0	0	1	0	0	0	0	0	0	0	1	0	0	0	0	1	0	0	0	1	0	1	1	0	0	1	0	0	0	1	0	1	0	0	0	1	0	0	0	0	0	0	1	1	1	0
Model index	2	-1	2	-4	3	-6	-4	2	-5	3	0	-1	2	-7	-1	4	-2	-5	-4	-5	-3	0	-4	-1	0	-2	3	3	0	-1	-2	0	-2	3	-2	1	2	-1	-3	1	3	-2	2	-5	0	-6	-10	-7	-6
[truncated: 200 more columns]

## Sheet: 2B
22 SNVs profiles in external validation cohorts
	CHN_HN_C1	CHN_HN_C2	CHN_HN_C3	CHN_HN_C4	CHN_HN_C5	CHN_HN_C6	CHN_HN_C7	CHN_HN_C8	CHN_HN_H10	CHN_HN_H11	CHN_HN_H12	CHN_HN_H1	CHN_HN_H2	CHN_HN_H3	CHN_HN_H4	CHN_HN_H5	CHN_HN_H6	CHN_HN_H7	CHN_HN_H8	CHN_HN_H9
Eubacterium_rectale_3264007	0	1	0	1	1	1	1	1	1	0	1	1	0	1	0	1	1	0	1	1
Faecalibacterium_prausnitzii_1864653	0	0	0	0	1	0	0	1	1	1	1	0	1	0	1	1	0	0	1	1
Eubacterium_rectale_3263995	0	1	0	1	1	1	0	1	0	0	1	0	0	0	0	0	1	0	1	1
Faecalibacterium_prausnitzii_99097	0	1	0	0	1	1	1	1	1	1	1	1	0	0	0	1	0	0	0	1
Faecalibacterium_prausnitzii_2293311	0	0	0	0	0	0	0	0	0	0	1	0	0	0	0	0	0	0	0	0
Faecalibacterium_prausnitzii_2293355	0	0	0	0	0	0	0	0	0	0	0	0	0	0	0	0	0	0	0	0
Faecalibacterium_prausnitzii_2288238	0	0	0	0	0	0	0	0	0	0	0	0	0	0	0	0	0	0	0	0
Faecalibacterium_prausnitzii_2288178	0	0	0	0	0	0	0	0	0	0	1	1	0	0	0	0	0	0	0	0
Bifidobacterium_pseudocatenulatum_629008	0	0	0	0	0	0	0	0	0	0	0	0	0	0	0	0	0	0	0	0
Faecalibacterium_prausnitzii_2337323	0	0	0	0	0	0	0	1	1	1	1	0	1	0	0	0	0	1	1	0
Eubacterium_rectale_1291171	0	0	0	0	0	0	0	0	0	0	1	0	0	0	0	0	0	0	1	1
Eubacterium_rectale_3264008	0	0	0	0	0	0	0	0	0	1	0	1	0	0	0	0	0	0	0	1
Faecalibacterium_prausnitzii_47975	0	0	0	0	0	0	0	1	1	1	1	1	1	0	0	1	0	1	1	0
Eubacterium_rectale_80755	0	0	0	0	0	0	0	0	0	0	1	0	0	0	0	0	0	0	0	0
Eubacterium_rectale_1125230	0	0	0	0	0	0	0	0	1	0	0	0	0	0	1	0	0	0	0	0
Eubacterium_rectale_1126075	0	0	0	0	0	0	0	0	1	0	1	1	1	0	1	0	0	0	1	0
Eubacterium_rectale_1123322	0	0	0	0	0	0	0	0	0	0	0	1	1	0	1	1	0	0	1	0
Eubacterium_rectale_1122332	0	0	0	0	0	0	0	0	0	0	1	0	1	0	1	0	0	0	1	0
Bacteroides_vulgatus_3416590	0	1	0	0	0	0	0	1	0	0	0	0	0	0	0	0	0	1	0	0
Eubacterium_rectale_2041208	0	0	0	0	0	0	0	0	0	0	0	0	0	0	0	1	0	0	0	0
Eubacterium_rectale_3261755	0	0	0	0	0	0	0	0	1	0	1	0	0	0	1	1	0	0	0	0
Faecalibacterium_prausnitzii_337396	0	0	0	1	0	0	0	1	1	1	1	1	1	1	1	1	0	1	1	0
Model index	0	2	0	1	4	3	2	0	-3	-2	-6	-4	-5	0	-5	-2	2	-4	-4	2

## Sheet: 2C
4 enriched SNVs profiles in other disease cohorts
	AUT_C10	AUT_C11	AUT_C12	AUT_C13	AUT_C14	AUT_C15	AUT_C16	AUT_C17	AUT_C18	AUT_C19	AUT_C1	AUT_C20	AUT_C21	AUT_C22	AUT_C23	AUT_C24	AUT_C25	AUT_C26	AUT_C27	AUT_C28	AUT_C29	AUT_C2	AUT_C30	AUT_C31	AUT_C32	AUT_C33	AUT_C34	AUT_C35	AUT_C36	AUT_C37	AUT_C38	AUT_C39	AUT_C3	AUT_C40	AUT_C41	AUT_C42	AUT_C43	AUT_C44	AUT_C45	AUT_C46	AUT_C4	AUT_C5	AUT_C6	AUT_C7	AUT_C8	AUT_C9	ITA_C10	ITA_C11	ITA_C12
Eubacterium_rectale_3263995	1	1	0	0	1	1	0	1	0	1	0	1	1	0	1	1	1	0	1	0	1	1	1	1	1	1	1	1	1	0	0	1	0	1	1	1	1	1	1	1	1	1	1	0	1	1	1	1	1
Eubacterium_rectale_3264007	1	1	0	0	1	1	0	1	1	1	0	1	1	1	1	1	1	0	1	0	1	1	1	1	1	1	1	1	1	1	0	1	1	1	1	1	1	1	1	1	1	1	1	0	1	1	1	1	1
Faecalibacterium_prausnitzii_99097	0	0	1	0	1	1	1	0	1	0	0	1	0	1	1	1	0	0	0	0	1	0	1	1	0	1	0	0	0	0	1	1	0	0	0	0	0	1	0	0	0	0	0	0	0	1	1	0	0
Faecalibacterium_prausnitzii_1864553	0	1	1	0	1	1	0	1	0	1	0	1	1	1	1	1	1	1	1	0	0	1	1	1	1	1	1	1	1	0	1	1	1	1	1	0	1	1	1	1	1	1	1	1	1	1	0	0	1
Model index	2	3	2	0	4	4	1	3	2	3	0	4	3	3	4	4	3	1	3	0	3	3	4	4	3	4	3	3	3	1	2	4	2	3	3	2	3	4	3	3	3	3	3	1	3	4	3	2	3
[truncated: 189 more columns]
